# Supplementary material for: On the Design of Chlorella vulgaris Composition for Potential Food Uses via Manipulation of Cultivation Conditions
Source: Mar Drugs. 2026 Mar 26;24(4):124. doi: 10.3390/md24040124 (PMC13117707; doi:10.3390/md24040124)
Supplement: Supplementary file 1 [file marinedrugs-24-00124-s001.zip]

Archive with 1 entries (1 files):
- marinedrugs-4168100-supplementary.pdf
